# Supplementary material for: “Until I Know It’s Safe for Me”: The Role of Timing in COVID-19 Vaccine Decision-Making and Vaccine Hesitancy
Source: Vaccines (Basel). 2021 Nov 30;9(12):1417. doi: 10.3390/vaccines9121417 (PMC8705559; doi:10.3390/vaccines9121417)
Supplement: Supplementary file 1 [file vaccines-09-01417-s001.zip]

Archive with 1 entries (1 files):
- vaccines-1409331-supplementary.pdf
